# Supplementary material for: Arginine Decarboxylase Is Essential for Pneumococcal Stress Responses
Source: Pathogens. 2021 Mar 2;10(3):286. doi: 10.3390/pathogens10030286 (PMC7998104; doi:10.3390/pathogens10030286)
Supplement: Supplementary file 1 [file pathogens-10-00286-s001.zip]

Archive with 4 entries (3 files):
- supplementary -final/
- supplementary -final/pathogens-1082799 - figure S1.jpg
- supplementary -final/Supplementary Table S1.doc
- supplementary -final/Supplementary Table S2.docx
